# Supplementary material for: Hepatitis B Virus-X Downregulates Expression of Selenium Binding Protein 1
Source: Viruses. 2020 May 20;12(5):565. doi: 10.3390/v12050565 (PMC7291177; doi:10.3390/v12050565)
Supplement: Supplementary file 1 [file viruses-12-00565-s001.zip]

Archive with 3 entries (3 files):
- Table S2.pdf
- Fig. S1.docx
- Table S1.pdf
